# Supplementary material for: Serum metabolite profiling yields insights into health promoting effect of A. muciniphila in human volunteers with a metabolic syndrome
Source: Gut Microbes. 2021 Nov 23;13(1):1994270. doi: 10.1080/19490976.2021.1994270 (PMC8632301; doi:10.1080/19490976.2021.1994270)
Supplement: Supplemental Material [file KGMI_A_1994270_SM3967.zip]

Archive with 2 entries (2 files):
- supplemental figure 1.pdf
- supplementary table.docx
